# Supplementary material for: Potential Antifungal Effect of Copper Oxide Nanoparticles Combined with Fungicides against Botrytis cinerea and Fusarium oxysporum
Source: Antibiotics (Basel). 2024 Feb 26;13(3):215. doi: 10.3390/antibiotics13030215 (PMC10967597; doi:10.3390/antibiotics13030215)
Supplement: Supplementary file 1 [file antibiotics-13-00215-s001.zip]

Archive with 1 entries (1 files):
- antibiotics-2846579-supplementary.pdf
